# Supplementary material for: Effects of Sjogren’s syndrome and high sugar diet on oral microbiome in patients with rampant caries: a clinical study
Source: BMC Oral Health. 2024 Mar 21;24:361. doi: 10.1186/s12903-024-04150-8 (PMC10956276; doi:10.1186/s12903-024-04150-8)
Supplement: Supplementary file 1 — Supplementary Material 1. [file 12903_2024_4150_MOESM1_ESM.xls]

## Sheet: OTU_stat_detail
TableS1：Grouped sample information and OTU
Plaque Sample				Saliva Sample
Sample name	Tag number	OTU number		Sample name	Tag number	OTU number
HP1	45111	321		HP1	33115	250
HP2	48534	184		HP2	11661	227
HP3	47368	214		HP3	36377	193
HP4	44877	231		HP4	28488	264
HP5	44446	247		HP5	21290	230
HP6	45810	256		HP6	37647	197
HP7	44082	379		HP7	12310	229
HP8	44737	293		HP8	32668	360
DC1	47305	175		HP9	20692	258
DC2	46344	330		HP10	12040	182
DC3	46102	242		HP11	35466	271
DC4	49673	208		HP12	37987	191
DC5	45580	259		DC1	20591	233
DC6	44789	202		DC2	18525	259
DC7	46106	320		DC3	13951	207
DC8	45670	288		DC4	15716	215
DC9	45935	248		DC5	9506	216
DC10	44538	305		DC6	13082	169
DC11	44844	247		DC7	7468	239
DC12	47193	184		DC8	19558	286
DC13	47307	200		DC9	19805	225
DC14	46176	265		DC10	17891	222
RC.SS1	46258	198		DC11	34897	232
RC.SS2	46415	233		DC12	33888	300
RC.SS3	45934	191		DC13	28980	266
RC.SS4	45916	192		DC14	17731	182
RC.SS5	46185	241		RC.SS1	9317	156
RC.SS6	46818	224		RC.SS2	14203	146
RC.SS7	45672	248		RC.SS3	26153	254
RC.HD1	44689	220		RC.SS4	10162	155
RC.HD2	43888	224		RC.SS5	24350	236
RC.HD3	43582	301		RC.SS6	18593	228
RC.HD4	45216	290		RC.SS7	18595	231
RC.HD5	48778	190		RC.SS8	35619	285
RC.HD6	47001	209		RC.SS9	31631	331
RC.HD7	44985	303		RC.SS10	27086	258
RC.HD8	47343	175		RC.HD1	15474	231
RC.HD9	46564	236		RC.HD2	25931	199
RC.HD10	46949	177		RC.HD3	29714	298
RC.HD11	47244	171		RC.HD4	9008	181
RC.HD12	47396	209		RC.HD5	10412	125
				RC.HD6	32943	340
				RC.HD7	35293	220
				RC.HD8	36240	299
